# Supplementary material for: Airway epithelial Paraoxonase-2 in obese asthma
Source: PLoS One. 2022 Mar 14;17(3):e0261504. doi: 10.1371/journal.pone.0261504 (PMC8920196; doi:10.1371/journal.pone.0261504)
Supplement: S1 Fig — Data relevant to densitometry of PON2 *p<0.05, N = 4/group one-way ANOVA. (XLSX) [file pone.0261504.s001.xlsx]

## Sheet: Sheet1
N=4
	Healthy	Obese	Asthma	Asthma/Obese
	1.05239	0.77193	0.84507	0.5625
	1.21905	0.736842	0.725	0.654545
	0.86222	0.7045	0.850155	0.1
	1.19719	0.7112	0.720132	0.321429
