# Supplementary material for: Airway epithelial Paraoxonase-2 in obese asthma
Source: PLoS One. 2022 Mar 14;17(3):e0261504. doi: 10.1371/journal.pone.0261504 (PMC8920196; doi:10.1371/journal.pone.0261504)
Supplement: S2 Fig — Normalized data from RNAseq (Lean N = 4; Asthma-obese N = 5). (XLSX) [file pone.0261504.s002.xlsx]

## Sheet: Sheet1
	RNA Seq
	Normalized Data	LEAN (N=4)	OBESE-ASTHMA (N=5)
		11.8508972428354	11.3951969442343
		12.0802493958348	11.8367249899631
		11.9510403191463	12.153872594889
		11.799889608397	10.8972945322358
			11.7621095858227
