# Supplementary material for: Airway epithelial Paraoxonase-2 in obese asthma
Source: PLoS One. 2022 Mar 14;17(3):e0261504. doi: 10.1371/journal.pone.0261504 (PMC8920196; doi:10.1371/journal.pone.0261504)
Supplement: S3 Fig — Data relevant to Relative Intensity of PON2 expression. (XLSX) [file pone.0261504.s003.xlsx]

## Sheet: Sheet1
		Untreated Cells		Quercetin treatment
		AF488-T3_1::AF488-T3!!R		AF488-T3_1::AF488-T3!!R
		Geometric Mean		Geometric Mean
	1	5277.86	1	11090.2
	2	5583.26	2	10959.1
	3	5428.36	3	10534.9
	4	5946.58	4	9516.46
	5	6212.7	5	9045.01
	6	6164.58	6	11279.1
	7	5832.04	7	11141.9
	8	5996.04	8	7553.2
	9	6143.24	9	11504.2
	10	6754.07	10	8179.79
