# Supplementary material for: Airway epithelial Paraoxonase-2 in obese asthma
Source: PLoS One. 2022 Mar 14;17(3):e0261504. doi: 10.1371/journal.pone.0261504 (PMC8920196; doi:10.1371/journal.pone.0261504)
Supplement: S4 Fig — Densitometry data. (XLSX) [file pone.0261504.s004.xlsx]

## Sheet: Sheet1
One way Anova
N=3	Control	25µM Quercetin	50µM Quercetin
	9.18413	19.0235	10.4418
	6.90415	12.6667	7.52083
	8.04414	15.8451	8.98131
