# Supplementary material for: Airway epithelial Paraoxonase-2 in obese asthma
Source: PLoS One. 2022 Mar 14;17(3):e0261504. doi: 10.1371/journal.pone.0261504 (PMC8920196; doi:10.1371/journal.pone.0261504)
Supplement: S5 Fig — Data of relative fluorescence normalized by number cells, N = 5 one-way ANOVA. (XLSX) [file pone.0261504.s005.xlsx]

## Sheet: Sheet1
N=4	Control	100µM H2O2	100µM H2O2+Quercetin
	564	9018	4095
	625	8129	4343
	827	9018	4095
	746	8129	4343
N=5	Control	1-2 NQ	1-2 NQ+Quercetin
	54.746	85.3792	62.536
	39.1997	69.6537	67.9236
	41.2117	71.8093	60.5227
	43.7049	96.1161	43.3513
	42.2186	62.2336	65.613
