# Supplementary material for: Airway epithelial Paraoxonase-2 in obese asthma
Source: PLoS One. 2022 Mar 14;17(3):e0261504. doi: 10.1371/journal.pone.0261504 (PMC8920196; doi:10.1371/journal.pone.0261504)
Supplement: S6 Fig — LDH activity data (Abs 490nm), N = 9/group one-way ANOVA. (XLSX) [file pone.0261504.s006.xlsx]

## Sheet: Sheet1
N=9
	Control	25µM Quercetin	0.2% Triton X-100
	0.104	0.098	1.964
	0.101	0.076	1.848
	0.105	0.075	1.871
	0.086	0.224	2.326
	0.096	0.088	2.251
	0.096	0.149	2.343
	0.093	0.09	2.148
	0.085	0.178	2.34
	0.091	0.089	2.107
