# Supplementary material for: Airway epithelial Paraoxonase-2 in obese asthma
Source: PLoS One. 2022 Mar 14;17(3):e0261504. doi: 10.1371/journal.pone.0261504 (PMC8920196; doi:10.1371/journal.pone.0261504)
Supplement: S7 Fig — Densitometry data, (N = 6) p<0.0009 Unpaired t test. (XLSX) [file pone.0261504.s007.xlsx]

## Sheet: Sheet1
N=6
	Scrambled siRNA	PON2 siRNA
	1.88709	0.804536
	1.7258	0.782388
	1.49562	0.720927
	1.92421	0.752618
	3.29979	0.819475
	1.75168	0.763766
