# Supplementary material for: Airway epithelial Paraoxonase-2 in obese asthma
Source: PLoS One. 2022 Mar 14;17(3):e0261504. doi: 10.1371/journal.pone.0261504 (PMC8920196; doi:10.1371/journal.pone.0261504)
Supplement: S8 Fig — Data of relative fluorescence normalized by number cells, N = 5/group.one-way ANOVA. (XLSX) [file pone.0261504.s008.xlsx]

## Sheet: Sheet1
N=5
scrambled	scrambled DMNQ	scrambled +Q +DMNQ	PON2 SiRNA DMNQ	PON2 SiRNA + Q + DMNQ
539	4500	3000	4023	3800
514	6000	3800	4000	4700
404	4200	3500	4660	3400
471	4500	2900	3600	3000
524	4000	2900	4000	3400
