# Supplementary material for: Airway epithelial Paraoxonase-2 in obese asthma
Source: PLoS One. 2022 Mar 14;17(3):e0261504. doi: 10.1371/journal.pone.0261504 (PMC8920196; doi:10.1371/journal.pone.0261504)
Supplement: S1 Data — (XLSX) [file pone.0261504.s009.xlsx]

## Sheet: Sheet1
ID	bmi	age	fev1pp	ratio	feno	gender	group	asthma	obese	fvcpp
EFA 48-1	29	58	79	0.78	10	1	Asthma Lean	1	0	78
EFA 50-1	26	46	96	0.85	33	1	Asthma Lean	1	0	92
EFA 51-1	21.6	20	107	0.76	9	1	Asthma Lean	1	0	124
EFA 55-1	26	51	80	0.64	14	1	Asthma Lean	1	0	100
EFC 56-1	18.9	29	91	1	9	1	Asthma Lean	1	0	77
EFC 57-1	30.1	24	109	0.81	13	1	Asthma obese	1	1	117
EFC 58-1	37.8	29	87	0.76	9	1	Asthma obese	1	1	96
EFH-01	26	52	124	0.79	20	2	lean control	0	0	121
EFH-02	26	34	86	0.8	10	1	lean control	0	0	89
EFH-03	33.7	43	98	0.86	22	2	Obese control	0	1	89
EFH-04	24	21	99	0.85	10	2	lean control	0	0	97
EFH-05	27	42	81	0.71	14	1	lean control	0	0	93
EFH-08	23.8	24	104	0.83	32	1	lean control	0	0	110
EFH-09	24.1	27	100	0.91	7	1	lean control	0	0	93
EFH-10	32	19	113	0.89	10	1	Obese control	0	1	111
EFH-11	31	31	115	0.84	26	2	Obese control	0	1	115
EFH-12	35.4	30	94	0.78	8	1	Obese control	0	1	103
EFH-13	31	24	104	0.72	10	1	Obese control	0	1
EFH-14	37.1	32	92	0.84	16	1	Obese control	0	1	91
EFH-15	32	41	88	0.73	31	1	Obese control	0	1	97
EFI 46-1	43.7	21	89	0.73	23	2	Asthma obese	1	1	101
EFI 47-1	22	19	89	0.8	100	2	Asthma Lean	1	0	92
EFI 49-1	21.5	32	88	0.8	14	1	Asthma Lean	1	0	93
EFI 54-1	35.2	26	83	0.74	15	2	Asthma obese	1	1	94
EFI 59-1	21.3	19	100	0.79	52	2	Asthma Lean	1	0	110
NI-03-V3	34.2	29	61	0.67	30	2	Asthma obese	1	1	73
NI-04-V3	38.4	53	69	0.72	24	2	Asthma obese	1	1	76
NI-05-V3	36	52	79	0.8	7	1	Asthma obese	1	1	79
Ni-02-V3	36	32	84	0.78	16	1	Asthma obese	1	1	91
EFH18	25.1	21	91	0.74	29	1	lean control	0	0	102
EFH19	21.7	19	94	0.83	10	2	lean control	0	0	99
EFH20	23.2	19	77	0.8	16	2	lean control	0	0	82
EFH17	21.1	18	94	0.89	28	2	lean control	0	0	94
EFH24	44.5	29	106	0.88	11	2	Obese control	0	1	101
EFH21	30.8	25	105	0.89	18	2	Obese control	0	1	111
EFH22	47.6	30	93	0.79	12	2	Obese control	0	1	101
